# Supplementary material for: The effects of a yoga intervention on balance and flexibility in female college students during COVID-19: A randomized controlled trial
Source: PLoS One. 2023 Mar 22;18(3):e0282260. doi: 10.1371/journal.pone.0282260 (PMC10032532; doi:10.1371/journal.pone.0282260)
Supplement: S2 File — (XLSX) [file pone.0282260.s002.xlsx]

## Sheet: Sheet1
Number	Group	Grade	School	Age	Height	Weight	D1 Stand on one leg with eyes closed	D1 Romberg	D1 Sit-and-reach	D1 Splits	D16 weeks Stand on one leg with eyes closed	D16 weeks Romberg	D16 weeks Sit-and-reach	D16 weeks Splits
1	1	2	2	20	160.45	55.87	12	9	-0.4	10	14	13	1.5	5
2	1	1	1	17	158.96	52.14	10	8	0.6	13	13	12	4.5	7
3	1	4	4	24	159.74	53.19	14	10	-0.2	9	18	14	1.9	4
4	1	3	3	21	163.85	55.31	13	10	-0.1	10	18	13	2.8	4
5	1	1	1	18	164.94	56.32	12	12	0.3	12	17	20	3.4	6
6	1	2	2	19	165.12	57.65	11	10	0.2	11	16	15	3.1	5
7	1	4	4	23	155.97	48.21	12	11	0.3	12	19	17	4.3	6
8	1	2	2	20	157.43	47.94	12	12	0.4	14	17	18	4.7	7
9	1	1	1	17	162.65	52.75	13	14	1	14	19	22	6.8	8
10	1	4	4	24	160.32	51.34	14	10	-0.1	9	20	17	2.4	4
11	1	2	2	20	158.45	50.12	13	9	0.7	12	17	13	4.9	5
12	1	3	3	21	159.21	49.74	14	10	0.5	11	21	15	4.2	4
13	1	2	2	20	164.51	54.81	15	12	0.9	13	23	18	6.5	6
14	1	1	1	17	166.01	58.02	13	10	-0.3	8	20	17	2.5	3
15	1	4	4	24	161.34	52.41	11	10	-0.4	9	18	16	1.8	3
16	1	3	3	21	163.31	53.01	10	8	-0.1	10	15	12	3.3	4
17	1	1	1	18	161.92	54.84	15	10	0.7	14	22	15	4.6	7
18	1	2	2	19	162.49	52.09	13	12	1.1	15	19	20	7.4	8
19	1	4	4	23	158.92	47.95	12	10	0.3	9	16	17	1.6	4
20	1	2	2	20	160.51	54.36	14	11	0.5	10	18	18	3.8	5
21	2	1	1	17	156.21	47.45	13	11	-0.3	8	14	12	-0.2	7
22	2	4	4	24	160.32	48.31	12	13	0.4	13	11	11	0.5	12
23	2	2	2	20	164.87	54.62	15	10	-0.2	9	12	11	-0.1	10
24	2	3	3	21	155.65	46.98	13	12	0.1	11	14	13	0.3	12
25	2	2	2	20	157.32	45.76	12	10	0.5	13	11	12	0.4	10
26	2	1	1	17	165.84	56.21	14	13	1.2	15	13	10	1.1	13
27	2	4	4	24	157.02	49.54	13	12	0.8	11	14	10	1	12
28	2	3	3	21	163.09	51.56	14	11	0.3	10	12	12	0.1	10
29	2	1	1	18	162.89	55.43	15	12	0.7	13	13	11	0.6	12
30	2	2	2	19	160.48	49.04	12	9	-0.2	10	13	11	-0.1	11
31	2	4	4	23	158.93	52.94	16	14	1.1	15	14	13	1.2	13
32	2	2	2	20	163.41	52.31	12	10	0.7	12	13	11	0.8	11
33	2	1	1	17	161.56	51.87	13	11	0.3	10	13	13	0.4	11
34	2	4	4	24	159.05	48.94	14	10	0.4	11	12	9	0.2	10
35	2	2	2	20	164.67	54.23	11	8	-0.1	9	13	10	0.1	10
36	2	3	3	21	161.09	50.23	10	13	0.2	10	13	12	0.1	9
37	2	1	1	17	156.76	47.01	16	12	0.5	12	15	11	0.4	11
38	2	4	4	24	165.87	55.45	14	12	0.3	11	15	13	0.4	10
39	2	2	2	20	163.01	52.43	15	13	0.9	13	14	12	0.8	12
40	2	3	3	21	162.05	53.51	14	14	1	14	15	13	1	14
